# Supplementary material for: Isolation over 35 years in a heated biotest basin causes selection on MHC class IIß genes in the European perch (Perca fluviatilis L.)
Source: Ecol Evol. 2015 Mar 5;5(7):1440–55. doi: 10.1002/ece3.1426 (PMC4395174; doi:10.1002/ece3.1426)
Supplement: Supplementary file 1 — Table S1.MHC allele-frequencies in the Biotest (BT) and Forsmark (FM) between 1977 and 2009. Table S2. Number of alleles, expected heterozygosity (He), and Garza-Williamson M for all loci and years for the microsatellite data. [file ece30005-1440-sd1.xlsx]

## Sheet: Table S4
																																					Table S1. MHC allele-frequencies in the Biotest (BT) and Forsmark (FM) between 1977 and 2009.
	BT77	BT79	BT81	BT83	BT85	BT87	BT89	BT91	BT93	BT95	BT97	BT99	BT01	BT03	BT05	BT07	BT09		FM77	FM81	FM83	FM85	FM87	FM89	FM91	FM93	FM95	FM97	FM99	FM01	FM05	FM07	FM09				BT77	BT79	BT81	BT83	BT85	BT87	BT89	BT91	BT93	BT95	BT97	BT99	BT01
242	0	2	2	0	1	1	0	0	0	1	1	1	1	1	0	0	0		0	0	0	2	0	0	0	1	2	0	0	0	0	1	2	17	1.92744		0	0.0769231	0.153846	0	0.05	0.0434783	0	0	0	0.0714286	0.0555556	0.0384615	0.05
245	8	0	0	2	0	0	0	0	0	0	0	0	0	0	1	0	1		1	2	0	0	1	1	1	1	1	2	0	2	1	0	5	25	2.83447		0.181818	0	0	0.0408163	0	0	0	0	0	0	0	0	0
247	1	0	0	2	0	0	0	0	0	0	0	0	0	1	1	0	5		1	1	0	0	1	2	0	1	1	0	1	0	1	2	1	21	2.38095		0.0227273	0	0	0.0408163	0	0	0	0	0	0	0	0	0
249	3	0	0	3	0	0	0	0	0	0	3	0	1	1	1	0	1		3	2	1	0	0	2	1	0	0	3	3	0	1	1	0	30	3.40136		0.0681818	0	0	0.0612245	0	0	0	0	0	0	0.166667	0	0.05
252	0	0	0	0	0	0	0	0	0	1	0	0	0	0	0	0	1		0	0	0	0	0	0	0	0	0	1	1	0	0	0	0	4	0.453515		0	0	0	0	0	0	0	0	0	0.0714286	0	0	0
254	0	0	0	0	0	0	0	0	0	0	0	0	0	0	0	0	0		0	1	0	0	0	0	0	0	0	0	2	0	0	0	0	3	0.340136		0	0	0	0	0	0	0	0	0	0	0	0	0
256	0	0	1	2	0	0	0	0	0	0	0	0	0	0	0	0	0		0	0	0	0	0	0	0	0	0	0	1	0	0	0	0	4	0.453515		0	0	0.0769231	0.0408163	0	0	0	0	0	0	0	0	0
260	0	0	0	0	0	0	0	0	0	0	0	0	0	0	0	0	0		0	0	0	0	0	0	0	0	0	0	0	1	0	0	0	1	0.113379		0	0	0	0	0	0	0	0	0	0	0	0	0
264	0	0	0	0	0	0	0	0	0	0	0	0	0	0	0	0	0		0	0	0	0	0	0	0	0	0	0	1	0	0	0	0	1	0.113379		0	0	0	0	0	0	0	0	0	0	0	0	0
269	0	0	0	0	0	0	0	0	0	0	0	0	0	0	0	0	0		0	0	0	0	0	0	0	1	0	0	1	0	0	0	1	2	0.226757		0	0	0	0	0	0	0	0	0	0	0	0	0
276	0	0	0	0	0	2	0	0	1	0	0	0	0	0	0	0	0		0	0	0	0	0	0	0	1	0	0	0	0	0	0	0	5	0.566893		0	0	0	0	0	0.0869565	0	0	0.0625	0	0	0	0
278	2	0	0	0	0	0	0	2	0	0	0	0	0	1	0	0	1		0	0	3	0	0	0	0	1	0	1	0	0	1	2	0	14	1.5873		0.0454545	0	0	0	0	0	0	0.105263	0	0	0	0	0
280	1	0	0	0	0	2	3	0	2	3	1	0	2	0	0	0	4		0	0	5	2	0	0	1	1	1	1	1	1	0	1	0	32	3.62812		0.0227273	0	0	0	0	0.0869565	0.142857	0	0.125	0.214286	0.0555556	0	0.1
282	10	1	0	4	0	6	5	5	3	2	1	2	0	0	7	7	8		4	2	3	1	1	5	1	2	5	4	4	10	18	14	2	135	15.3061		0.227273	0.0384615	0	0.0816327	0	0.26087	0.238095	0.263158	0.1875	0.142857	0.0555556	0.0769231	0
284	0	5	4	13	5	10	9	11	10	7	6	9	8	5	9	17	2		17	9	2	1	3	18	7	7	9	10	12	9	3	4	4	241	27.3243		0	0.192308	0.307692	0.265306	0.25	0.434783	0.428571	0.578947	0.625	0.5	0.333333	0.346154	0.4
286	4	3	2	1	3	1	3	1	0	0	2	9	4	3	1	0	3		0	1	1	1	1	9	7	6	4	2	7	0	1	2	10	82	9.29705		0.0909091	0.115385	0.153846	0.0204082	0.15	0.0434783	0.142857	0.0526316	0	0	0.111111	0.346154	0.2
289	2	3	0	7	3	0	1	0	0	0	3	3	1	1	7	5	2		5	1	3	0	2	2	0	2	0	2	3	3	0	5	10	66	7.48299		0.0454545	0.115385	0	0.142857	0.15	0	0.047619	0	0	0	0.166667	0.115385	0.05
292	0	1	0	1	0	0	0	0	0	0	0	1	0	1	3	0	1		2	0	8	5	14	1	2	3	1	0	0	1	0	0	1	45	5.10204		0	0.0384615	0	0.0204082	0	0	0	0	0	0	0	0.0384615	0
294	0	0	1	0	0	0	0	0	0	0	0	1	0	2	2	0	1		0	0	2	6	6	1	4	0	0	2	1	0	0	1	0	30	3.40136		0	0	0.0769231	0	0	0	0	0	0	0	0	0.0384615	0
296	0	0	0	0	1	0	0	0	0	0	0	0	0	2	0	0	0		0	0	1	0	0	0	4	1	0	2	0	1	1	0	0	13	1.47392		0	0	0	0	0.05	0	0	0	0	0	0	0	0
298	1	0	0	0	0	0	0	0	0	0	0	0	0	0	2	0	0		0	0	3	0	1	0	0	0	0	0	0	0	1	1	2	9	1.02041		0.0227273	0	0	0	0	0	0	0	0	0	0	0	0
300	2	0	0	1	1	0	0	0	0	0	1	0	0	0	3	0	0		1	0	0	1	0	0	0	0	0	1	1	0	1	0	2	13	1.47392		0.0454545	0	0	0.0204082	0.05	0	0	0	0	0	0.0555556	0	0
303	1	1	0	0	0	0	0	0	0	0	0	0	0	0	0	1	0		0	0	1	0	0	0	1	0	0	1	0	0	1	0	0	7	0.793651		0.0227273	0.0384615	0	0	0	0	0	0	0	0	0	0	0
304	0	0	0	0	0	0	0	0	0	0	0	0	0	0	0	0	0		0	0	0	0	0	0	0	0	0	1	0	0	0	1	0	2	0.226757		0	0	0	0	0	0	0	0	0	0	0	0	0
305	0	1	0	0	0	1	0	0	0	0	0	0	0	0	0	0	0		0	0	0	0	0	1	0	0	0	1	0	0	2	0	1	6	0.680272		0	0.0384615	0	0	0	0.0434783	0	0	0	0	0	0	0
309	0	0	0	0	0	0	0	0	0	0	0	0	1	0	0	0	0		0	0	0	0	2	0	0	0	0	0	0	1	0	0	0	4	0.453515		0	0	0	0	0	0	0	0	0	0	0	0	0.05
313	0	0	0	1	0	0	0	0	0	0	0	0	0	0	0	0	0		0	0	0	1	0	0	0	0	0	0	0	0	1	0	0	3	0.340136		0	0	0	0.0204082	0	0	0	0	0	0	0	0	0
323	1	0	0	0	0	0	0	0	0	0	0	0	0	0	0	0	0		0	0	0	0	0	0	0	0	0	1	0	0	0	1	0	3	0.340136		0.0227273	0	0	0	0	0	0	0	0	0	0	0	0
327	0	0	0	0	0	0	0	0	0	0	0	0	0	0	0	0	0		1	0	0	0	0	1	0	0	0	0	0	0	0	0	0	2	0.226757		0	0	0	0	0	0	0	0	0	0	0	0	0
328	0	0	0	0	0	0	0	0	0	0	0	0	0	0	0	0	0		0	1	0	0	0	0	0	0	0	0	0	0	1	1	0	3	0.340136		0	0	0	0	0	0	0	0	0	0	0	0	0
329	0	0	0	0	0	0	0	0	0	0	0	0	0	0	0	0	0		0	0	0	0	0	0	0	0	0	0	0	1	2	1	0	4	0.453515		0	0	0	0	0	0	0	0	0	0	0	0	0
330	0	1	0	3	0	0	0	0	0	0	0	0	0	0	0	3	0		1	1	1	0	0	2	0	0	0	0	0	0	1	1	0	14	1.5873		0	0.0384615	0	0.0612245	0	0	0	0	0	0	0	0	0
334	0	0	0	1	1	0	0	0	0	0	0	0	0	0	0	1	0		1	0	0	0	0	0	0	2	0	0	0	1	1	3	0	11	1.24717		0	0	0	0.0204082	0.05	0	0	0	0	0	0	0	0
336	0	0	0	1	0	0	0	0	0	0	0	0	0	0	1	1	0		0	0	2	0	0	0	0	0	0	0	1	0	9	1	0	16	1.81406		0	0	0	0.0204082	0	0	0	0	0	0	0	0	0
341	0	0	0	0	2	0	0	0	0	0	0	0	0	0	0	1	0		0	0	1	0	0	1	0	0	0	0	0	0	1	3	1	9	1.02041		0	0	0	0	0.1	0	0	0	0	0	0	0	0
346	1	0	0	0	0	0	0	0	0	0	0	0	0	0	0	2	1		0	0	2	1	0	0	0	1	0	0	0	1	1	0	0	10	1.13379		0.0227273	0	0	0	0	0	0	0	0	0	0	0	0
350	1	1	0	0	0	0	0	0	0	0	0	0	0	0	0	5	1		0	0	3	0	0	1	0	0	1	0	0	1	2	1	1	17	1.92744		0.0227273	0.0384615	0	0	0	0	0	0	0	0	0	0	0
353	2	1	0	2	0	0	0	0	0	0	0	0	0	0	0	2	0		4	5	0	0	0	2	0	0	0	0	1	1	5	3	0	28	3.1746		0.0454545	0.0384615	0	0.0408163	0	0	0	0	0	0	0	0	0
356	0	1	1	3	0	0	0	0	0	0	0	0	0	0	0	2	1		2	0	1	0	0	3	3	2	1	0	0	1	3	3	0	27	3.06122		0	0.0384615	0.0769231	0.0612245	0	0	0	0	0	0	0	0	0
358	0	0	1	0	0	0	0	0	0	0	0	0	1	0	0	2	0		0	0	0	1	1	1	0	0	0	0	0	0	0	1	0	8	0.907029		0	0	0.0769231	0	0	0	0	0	0	0	0	0	0.05
360	0	2	0	1	2	0	0	0	0	0	0	0	1	0	0	0	1		0	0	0	0	0	0	0	1	0	0	0	1	1	2	0	12	1.36054		0	0.0769231	0	0.0204082	0.1	0	0	0	0	0	0	0	0.05
363	0	0	0	0	0	0	0	0	0	0	0	0	0	0	0	0	1		0	0	0	0	0	1	0	0	0	0	0	1	0	1	0	4	0.453515		0	0	0	0	0	0	0	0	0	0	0	0	0
365	0	1	0	0	0	0	0	0	0	0	0	0	0	0	0	1	1		0	0	0	0	0	0	0	0	0	0	0	2	0	0	0	5	0.566893		0	0.0384615	0	0	0	0	0	0	0	0	0	0	0
367	0	0	0	0	0	0	0	0	0	0	0	0	0	0	0	0	0		0	0	0	0	0	0	0	0	0	0	0	1	1	1	1	3	0.340136		0	0	0	0	0	0	0	0	0	0	0	0	0
372	0	0	0	0	0	0	0	0	0	0	0	0	0	0	0	0	0		0	0	0	0	0	0	0	0	0	1	0	2	1	0	0	4	0.453515		0	0	0	0	0	0	0	0	0	0	0	0	0
374	0	0	0	1	0	0	0	0	0	0	0	0	0	0	0	1	2		0	1	0	0	0	0	0	0	0	0	0	0	0	0	0	5	0.566893		0	0	0	0.0204082	0	0	0	0	0	0	0	0	0
376	1	0	0	0	0	0	0	0	0	0	0	0	0	0	0	1	0		3	2	0	0	0	0	1	0	0	0	0	1	1	0	0	10	1.13379		0.0227273	0	0	0	0	0	0	0	0	0	0	0	0
379	0	0	0	0	0	0	0	0	0	0	0	0	0	0	0	3	1		0	2	1	0	0	3	0	0	0	0	0	4	2	1	0	17	1.92744		0	0	0	0	0	0	0	0	0	0	0	0	0
382	2	0	0	0	0	0	0	0	0	0	0	0	0	0	0	2	0		0	0	0	0	1	0	0	0	0	0	0	1	1	1	0	8	0.907029		0.0454545	0	0	0	0	0	0	0	0	0	0	0	0
384	1	1	1	0	1	0	0	0	0	0	0	0	0	0	0	1	0		0	0	0	0	0	0	0	0	0	0	0	0	1	0	0	6	0.680272		0.0227273	0.0384615	0.0769231	0	0.05	0	0	0	0	0	0	0	0
386	0	1	0	0	0	0	0	0	0	0	0	0	0	0	0	0	0		0	0	0	0	0	1	0	0	0	0	0	0	2	0	0	4	0.453515		0	0.0384615	0	0	0	0	0	0	0	0	0	0	0
N alleles	44	26	13	49	20	23	21	19	16	14	18	26	20	39	38	58	39		46	31	44	22	34	58	33	34	26	36	41	48	69	60	44	1056			44	26	13	49	20	23	21	19	16	14	18	26	20
Nind																																					20	10	11	18	16	14	15	15	13	13	19	19	17
N diff alleles																																					18	16	8	18	10	7	5	4	4	5	8	7	9
																																					mean no of diferent Alleles between 1979 - 3003
																																					8.53846
																																						Biotest								Forsmark
																																							Mats ist that true??				Loci
																																					Year	N (individuals)	N (alleles)	Ho	All/ind	SD	Mean	Max		N	Alleles	Ho	All/ind
																																					1977	20	18	0.89	2.2	1.62	2	6		18	14	0.82	2.5
																																					1979	10	13	0.9	2.6	1.17	2	5
																																					1981	11	8	0.83	2.1	1.04	2	3		11	13	0.87	2.9
																																					1983	18	18	0.88	2.7	0.89	2	4		24	19	0.92	2
																																					1985	16	4	0.86	2.3	0.87	2	4		16	11	0.84	1.4
																																					1987	14	7	0.73	1.2	0.43	1	2		27	12	0.78	1.1
																																					1989	15	5	0.72	1.1	0.35	1	2		27	20	0.86	2.2
																																					1991	15	4	0.58	1.1	0.35	1	2		19	12	0.87	1.7
																																					1993	13	4	0.55	1.2	0.44	1	2		21	17	0.89	1.6
																																					1995	13	5	0.68	1.2	0.44	1	2		17	10	0.8	1.5
																																					1997	19	8	0.81	1.2	0.42	1	2		20	17	0.88	1.7
																																					1999	19	7	0.73	1.1	0.23	1	2		21	16	0.86	2
																																					2001	17	9	0.78	1.4	0.61	1	2		25	23	0.9	1.7
																																					2003	20	10	0.97	2.1	1.31	2	6
																																					2005	16	13	0.86	2.4	1.09	2	3		27	31	0.9	2.2
																																					2007	27	18	0.87	2	1.05	2	4		29	28	0.92	2.2
																																					2009	27	17	0.9	1.6	1.06	2	5		26	15	0.86	1.8
																																					Note: the minimum number of loci within each population at a given year was always 1.
[truncated: 21 more columns]

## Sheet: Table S5
	Table S2. Number of alleles, expected heterozygosity (He) for all loci and years for the microsatellite data
	Forsmark microsatellites
			Pfla2			Svi6			Svi17			Pfla5			SviL7			Pfla4			Pfla9			Svi18			Pfla10			Overall	Overall	Overall	Overall
	Year	N	Alleles	He	M	Alleles	He	M	Alleles	He	M	Alleles	He	M	Alleles	He	M	Alleles	He	M	Alleles	He	M	Alleles	He	M	Alleles	He	M	mean He	SD He	mean M	SD M
	1977	30	17	0.94	0.28	24	0.93	0.26	10	0.79	0.23	16	0.89	0.31	9	0.76	0.17	11	0.59	0.13	10	0.76	0.2	10	0.83	0.17	6	0.64	0.26	0.79	0.12	0.22	0.062
	1979	30	17	0.94	0.28	22	0.93	0.24	10	0.82	0.23	14	0.85	0.27	8	0.81	0.15	11	0.44	0.08	10	0.74	0.12	10	0.88	0.25	6	0.7	0.17	0.79	0.15	0.2	0.072
	1981	25	na	na	na	14	0.89	0.15	6	0.78	0.14	2	1	0.03	8	0.84	0.15	4	0.28	0.05	6	0.71	0.12	2	1	0.03	5	0.65	0.22	0.68	0.34	0.1	0.072
	1983	30	16	0.92	0.26	17	0.89	0.19	8	0.74	0.19	15	0.91	0.29	11	0.82	0.21	9	0.54	0.1	6	0.62	0.12	13	0.84	0.22	5	0.69	0.22	0.77	0.14	0.2	0.061
	1985	29	14	0.91	0.23	20	0.93	0.22	9	0.73	0.21	13	0.92	0.25	9	0.79	0.17	11	0.53	0.13	5	0.65	0.098	11	0.82	0.19	4	0.68	0.17	0.77	0.14	0.19	0.05
	1987	30	14	0.93	0.23	19	0.92	0.21	8	0.78	0.19	12	0.91	0.24	10	0.78	0.19	9	0.47	0.1	5	0.64	0.098	11	0.86	0.19	4	0.69	0.17	0.78	0.15	0.18	0.049
	1989	30	18	0.93	0.3	24	0.94	0.26	9	0.79	0.21	14	0.87	0.27	6	0.76	0.11	7	0.64	0.08	4	0.65	0.078	15	0.85	0.25	6	0.71	0.26	0.79	0.11	0.2	0.088
	1991	30	15	0.91	0.25	19	0.9	0.21	9	0.77	0.21	14	0.9	0.27	9	0.82	0.17	7	0.45	0.08	5	0.7	0.098	13	0.88	0.22	4	0.7	0.17	0.78	0.15	0.19	0.064
	1993	30	14	0.91	0.23	22	0.93	0.24	10	0.77	0.23	14	0.9	0.27	9	0.78	0.17	11	0.54	0.08	8	0.7	0.16	14	0.85	0.24	6	0.64	0.26	0.78	0.13	0.21	0.05
	1995	30	14	0.9	0.23	24	0.93	0.26	7	0.72	0.16	14	0.87	0.27	11	0.82	0.2	12	0.57	0.13	7	0.73	0.14	14	0.86	0.23	5	0.65	0.22	0.79	0.12	0.21	0.051
	1997	30	14	0.91	0.23	18	0.93	0.2	10	0.77	0.23	10	0.89	0.2	8	0.82	0.15	9	0.52	0.14	7	0.7	0.14	13	0.8	0.22	4	0.65	0.17	0.78	0.13	0.18	0.045
	1999	30	17	0.92	0.28	19	0.93	0.21	7	0.79	0.16	15	0.9	0.29	10	0.77	0.19	9	0.47	0.1	5	0.65	0.098	11	0.85	0.19	4	0.66	0.17	0.77	0.15	0.19	0.067
	2001	30	18	0.93	0.3	25	0.94	0.27	7	0.78	0.16	13	0.88	0.25	9	0.82	0.17	10	0.6	0.1	5	0.64	0.098	14	0.91	0.24	4	0.63	0.17	0.79	0.13	0.2	0.07
	2003	30	13	0.89	0.21	18	0.92	0.2	7	0.75	0.16	13	0.91	0.25	9	0.72	0.17	10	0.59	0.11	7	0.65	0.14	14	0.85	0.24	5	0.7	0.22	0.78	0.12	0.19	0.047
	2005	30	17	0.93	0.28	23	0.84	0.25	6	0.69	0.14	13	0.89	0.25	10	0.8	0.19	11	0.5	0.11	6	0.72	0.12	16	0.89	0.27	4	0.72	0.17	0.79	0.14	0.2	0.065
	2007	30	17	0.94	0.28	24	0.93	0.26	10	0.79	0.23	16	0.9	0.31	9	0.77	0.17	11	0.59	0.13	10	0.76	0.2	10	0.83	0.17	6	0.64	0.26	0.79	0.12	0.22	0.062
	2009	30	18	0.92	0.3	20	0.94	0.22	11	0.79	0.26	14	0.9	0.27	10	0.83	0.19	9	0.55	0.13	6	0.64	0.12	15	0.87	0.25	5	0.72	0.22	0.8	0.13	0.21	0.067
	Mean	29.6	14.9	0.87	0.24	20.7	0.92	0.23	8.5	0.77	0.2	13.1	0.9	0.26	9.1	0.79	0.17	9.2	0.52	0.1	6.4	0.69	0.12	12.4	0.86	0.21	4.8	0.68	0.21
	SD	2.4	4.2	0.22	0.069	3.1	0.02	0.034	1.6	0.03	0.037	3.2	0.03	0.063	1.2	0.03	0.022	2	0.08	0.11	1.7	0.05	0.033	3.3	0.04	0.055	0.8	0.03	0.036
	Biotest microsatellites
			Pfla2			Svi6			Svi17			Pfla5			SviL7			Pfla4			Pfla9			Svi18			Pfla10			Overall	Overall	Overall	Overall
	Year	N	Alleles	He	M	Alleles	He	M	Alleles	He	M	Alleles	He	M	Alleles	He	M	Alleles	He	M	Alleles	He	M	Alleles	He	M	Alleles	He	M	mean He	SD He	mean M	SD M
	1977	28	13	0.87	0.18	18	0.88	0.19	8	0.79	0.24	13	0.89	0.32	9	0.69	0.16	11	0.45	0.14	7	0.74	0.24	12	0.85	0.27	5	0.61	0.085	0.75	0.15	0.2	0.071
	1979	30	16	0.92	0.23	15	0.89	0.16	11	0.78	0.33	13	0.91	0.32	11	0.87	0.2	8	0.49	0.1	6	0.8	0.21	11	0.83	0.24	4	0.71	0.068	0.8	0.14	0.21	0.089
	1981	30	15	0.93	0.21	16	0.93	0.17	7	0.77	0.21	10	0.89	0.24	12	0.85	0.22	11	0.5	0.14	7	0.68	0.24	13	0.86	0.29	7	0.73	0.12	0.79	0.14	0.2	0.054
	1983	30	13	0.89	0.18	21	0.92	0.22	7	0.78	0.21	13	0.92	0.32	10	0.86	0.18	10	0.43	0.12	7	0.62	0.24	13	0.89	0.29	5	0.69	0.085	0.78	0.17	0.21	0.074
	1985	30	16	0.91	0.23	19	0.92	0.2	8	0.77	0.24	14	0.9	0.34	10	0.84	0.18	11	0.6	0.14	6	0.68	0.21	16	0.88	0.36	4	0.64	0.068	0.79	0.12	0.22	0.091
	1987	29	13	0.91	0.18	17	0.88	0.18	9	0.83	0.27	11	0.9	0.27	10	0.78	0.18	10	0.5	0.12	7	0.67	0.24	11	0.87	0.24	6	0.65	0.1	0.78	0.14	0.2	0.061
	1989	31	15	0.92	0.21	19	0.9	0.2	7	0.76	0.21	15	0.91	0.37	9	0.79	0.16	8	0.46	0.1	8	0.7	0.28	16	0.88	0.36	5	0.7	0.085	0.78	0.15	0.22	0.1
	1991	28	13	0.92	0.18	17	0.92	0.18	8	0.81	0.24	12	0.91	0.29	8	0.84	0.15	9	0.49	0.11	8	0.71	0.28	14	0.89	0.31	5	0.66	0.085	0.79	0.15	0.2	0.082
	1993	30	13	0.91	0.18	18	0.92	0.19	9	0.82	0.27	15	0.89	0.37	8	0.58	0.15	12	0.59	0.15	6	0.68	0.21	10	0.76	0.22	5	0.68	0.085	0.76	0.13	0.2	0.081
	1995	28	14	0.92	0.2	19	0.91	0.2	12	0.86	0.36	15	0.93	0.37	9	0.76	0.16	9	0.52	0.11	6	0.71	0.21	14	0.87	0.31	5	0.73	0.085	0.8	0.13	0.22	0.1
	1997	30	15	0.91	0.21	17	0.91	0.18	10	0.82	0.3	14	0.91	0.34	11	0.86	0.2	11	0.53	0.15	7	0.72	0.24	12	0.85	0.27	4	0.65	0.085	0.8	0.13	0.22	0.084
	1999	30	17	0.92	0.24	19	0.92	0.2	8	0.78	0.24	12	0.88	0.29	9	0.76	0.16	13	0.84	0.16	8	0.67	0.28	12	0.85	0.27	5	0.7	0.068	0.81	0.09	0.21	0.068
	2001	29	15	0.94	0.21	16	0.91	0.17	9	0.8	0.27	12	0.89	0.29	10	0.75	0.18	8	0.52	0.1	6	0.7	0.21	12	0.84	0.27	5	0.63	0.085	0.78	0.14	0.2	0.074
	2003	29	15	0.91	0.21	14	0.88	0.15	8	0.76	0.24	10	0.88	0.24	12	0.82	0.22	10	0.57	0.12	4	0.7	0.14	12	0.86	0.27	5	0.68	0.085	0.78	0.12	0.19	0.064
	2005	25	13	0.91	0.18	19	0.91	0.2	6	0.71	0.18	11	0.88	0.27	8	0.74	0.15	7	0.4	0.09	5	0.64	0.17	9	0.83	0.2	5	0.71	0.085	0.75	0.17	0.17	0.058
	2007	28	9	0.9	0.23	17	0.91	0.18	7	0.72	0.21	9	0.88	0.22	8	0.76	0.15	9	0.5	0.11	5	0.69	0.17	15	0.87	0.33	4	0.71	0.068	0.77	0.13	0.17	0.077
	2009	29	16	0.93	0.2	25	0.94	0.26	7	0.81	0.21	13	0.92	0.32	8	0.77	0.15	9	0.45	0.11	6	0.69	0.21	12	0.88	0.27	4	0.73	0.068	0.79	0.16	0.2	0.08
	Mean	29.1	14.2	0.92	0.2	18	0.91	0.19	8.3	0.79	0.25	12.5	0.9	0.3	9.5	0.78	0.17	9.8	0.52	0.12	6.4	0.69	0.22	12.6	0.86	0.28	4.9	0.68	0.083
	SD	2.8	1.9	0.02	0.03	2.5	0.03	0.03	1.6	0.04	0.05	1.8	0.02	0.04	1.4	0.07	0.02	1.6	0.1	0.02	1.1	0.04	0.04	1.9	0.03	0.04	0.8	0.04	0.01
